# Supplementary material for: Combined Use of Structure Analysis, Studies of Molecular Association in Solution, and Molecular Modelling to Understand the Different Propensities of Dihydroxybenzoic Acids to Form Solid Phases
Source: Pharmaceutics. 2021 May 16;13(5):734. doi: 10.3390/pharmaceutics13050734 (PMC8156891; doi:10.3390/pharmaceutics13050734)
Supplement: Supplementary file 1 [file pharmaceutics-13-00734-s001.zip]

Archive with 1 entries (1 files):
- pharmaceutics-1204668-supplementary.pdf
